# Supplementary material for: Isoginkgetin derivative IP2 enhances the adaptive immune response against tumor antigens
Source: Commun Biol. 2021 Mar 1;4:269. doi: 10.1038/s42003-021-01801-2 (PMC7921396; doi:10.1038/s42003-021-01801-2)
Supplement: Supplementary file 2 — Supplementary Data 1 [file 42003_2021_1801_MOESM2_ESM.xlsx]

## Sheet: Supplementary data 1
Epitope sequence	Length	Affinity (nM)	Protein
VANKIGII	8	14281.6	60S ribosomal protein L23a
RTLYGFGG	8	25206.7	Histone H4
VFLENVIR	8	18269.9	Histone H4
VNFEFPEF	8	43.3	40S ribosomal protein S7
SVYVYKVL	8	6.7	Histone H2B
KVLVFSQM	8	31.7	Lymphocyte-specific helicase
INFDFPKL	8	6.2	Probable ATP-dependent RNA helicase DDX6
SGYKYVGM	8	4.8	Protein YIF1A
STYKFFEV	8	6.5	Ribosomal protein L15
VNVDYSKL	8	26	Cytochrome c oxidase subunit NDUFA4
DVANKIGII	9	20163.1	60S ribosomal protein L23a
AMYIFLHTV	9	31.7	ORM1-like protein 2
SIAAFIQRL	9	47.7	Large proline-rich protein BAG6
SGYDFENRL	9	14.2	Tetratricopeptide repeat protein 39C
KIYQWINEL	9	89.5	CCR4-NOT transcription complex subunit 9
ASYEFVQRL	9	4.2	DHC_N2 domain-containing protein
SIINFIERL	9	21.3	Phtf1
VGFDYKERL	9	37.1	Src substrate cortactin
ELFPVFTQL	9	3071.7	cDNA sequence BC004004
QILSDFPKL	9	1193.6	OBG-type G domain-containing protein
LDVANKIGII	10	24341.5	60S ribosomal protein L23a
GYEPPVQESV	10	41532.9	40S ribosomal protein S3a
QVAILLFKSG	10	16186.7	Dynein light chain 1, cytoplasmic
VNFEFPEFQL	10	83.8	40S ribosomal protein S7
DIVMTQSQKF	10	8265.4	Immunoglobulin kappa variable 6-13
MKFNPFVTSD	10	19194.3	60S ribosomal protein L26
NITLLQSVSN	10	28573.2	Small nuclear ribonucleoprotein E
NLQTVNVDEN	10	44690.3	60S ribosomal protein L31
ALDVANKIGII	11	29453.9	60S ribosomal protein L23a
PKFEVIDKPQS	11	41531.1	ATP synthase-coupling factor 6, mitochondrial
MKTILSNQTVD	11	31273.8	Ribosomal protein L9, pseudogene 6
PEKPVLQIESAA	12	39309.5	Caveolae-associated protein 3
