# Supplementary material for: Isoginkgetin derivative IP2 enhances the adaptive immune response against tumor antigens
Source: Commun Biol. 2021 Mar 1;4:269. doi: 10.1038/s42003-021-01801-2 (PMC7921396; doi:10.1038/s42003-021-01801-2)
Supplement: Supplementary file 3 — Supplementary Data 2 [file 42003_2021_1801_MOESM3_ESM.xlsx]

## Sheet: Feuil1
Epitope sequence	Length	Affinity (nM)	Protein
VANKIGII	8	14281.6	60S ribosomal protein L23a
SGYKYVGM	8	4.8	Protein YIF1A
VFYAVKVL	8	295.7	Serine/threonine-protein kinase Sgk1
STLTYSRM	8	8.3	Serine/threonine-protein kinase Sgk1
KVLVFSQM	8	31.7	Lymphocyte-specific helicase
VIVRFLTV	8	40	40S ribosomal protein S15a
SVYVYKVL	8	6.7	Histone H2B
VNVDYSKL	8	26	Cytochrome c oxidase subunit NDUFA4
ATQVYPKL	8	118.9	BRISC and BRCA1-A complex member 2
RTLYGFGG	8	25206.7	Histone H4
STYKFFEV	8	6.5	Ribosomal protein L15
TNISFTNM	8	10.5	Slmo2 protein
VNNEFEKL	8	203.6	Nucleoporin 205
VIQVFQQL	8	7.5	Dephospho-CoA kinase domain-containing protein
TEYVFTHL	8	15.1	Fibronectin type III domain-containing protein 3B
VNVEFVRV	8	17.9	[F-actin]-monooxygenase MICAL2
SQYVFTEM	8	7.8	Transmembrane protein 199
INFDFPKL	8	6.2	Probable ATP-dependent RNA helicase DDX6
VSYLFSHV	8	1.8	Phosphoribosyl pyrophosphate synthetase 1-like 3
SSYTFPKM	8	3.4	Enoyl-CoA delta isomerase 2, mitochondrial
SAYLFVKL	8	3	PDZ domain-containing protein 8
AALDFKNV	8	146.1	Structural maintenance of chromosomes protein
VNFEFPEF	8	43.3	40S ribosomal protein S7
SGYKFFSL	8	2.6	WD repeat domain phosphoinositide-interacting protein 2
FVYIFQEV	8	19.9	Plastin-3
VMYKFLTV	8	6.1	Caveolin
DVELLKLE	8	41752.8	Peptidylprolyl isomerase
DVANKIGII	9	20163.1	60S ribosomal protein L23a
TILEFSQNM	9	34.2	Exportin-1
VIVRFLTVM	9	96.4	40S ribosomal protein S15a
LMAYMASKE	9	17646.8	Glyceraldehyde-3-phosphate dehydrogenase
AMYIFLHTV	9	31.7	ORM1-like protein 2
DEEDVKLLG	9	45426.5	Uncharacterized protein
VIVLLQQEW	9	6755.9	Integrator complex subunit 10
IGPTYYQRL	9	3.9	RpB2
KDIGFIKLD	9	30025.1	40S ribosomal protein S29
GRTLYGFGG	9	35979.5	Histone H4
SGYEFIHKL	9	16	Tyrosine--tRNA ligase
WVLQTDSQQ	9	26477.8	Uncharacterized protein
INYDYVHEL	9	21.2	Zinc finger CCCH domain-containing protein 13
KTYQFLNDI	9	89.3	Ribosomal RNA-processing protein 36 homolog
ELFPVFTQL	9	3071.7	cDNA sequence BC004004
PGHLQEGFG	9	41906.6	Plasminogen activator inhibitor 1 RNA-binding protein
SIAAFIQRL	9	47.7	Large proline-rich protein BAG6
ASYEFVQRL	9	4.2	DHC_N2 domain-containing protein
SGYDFENRL	9	14.2	Tetratricopeptide repeat protein 39C
QIYDIFQKL	9	76.4	Eukaryotic initiation factor 4A-I
QILSDFPKL	9	1193.6	OBG-type G domain-containing protein
KIYQWINEL	9	89.5	CCR4-NOT transcription complex subunit 9
VGFDYKERL	9	37.1	Src substrate cortactin
TNQDFIQRL	9	149.4	Nischarin
SNYQHITNF	9	98.7	AP-3 complex subunit delta-1
SIINFIERL	9	21.3	Phtf1
LDVANKIGII	10	24341.5	60S ribosomal protein L23a
GYEPPVQESV	10	41532.9	40S ribosomal protein S3a
QVAILLFKSG	10	16186.7	Dynein light chain 1, cytoplasmic
MKFNPFVTSD	10	19194.3	60S ribosomal protein L26
NLQTVNVDEN	10	44690.3	60S ribosomal protein L31
VAVDFGNYHL	10	642.8	Uncharacterized protein
DSDILGKYVD	10	41720.3	Heat shock protein 1 (Chaperonin 10)
VAMEDLEDKS	10	29535.3	Uncharacterized protein C11orf98 homolog
DIVMTQSQKF	10	8265.4	Immunoglobulin kappa variable 6-13
ALDVANKIGII	11	29453.9	60S ribosomal protein L23a
PKFEVIDKPQS	11	41531.1	ATP synthase-coupling factor 6, mitochondrial
MKLNISFPATG	11	24604.2	40S ribosomal protein S6
DEDASRMEEVD	11	45522.9	Heat shock protein HSP 90-beta
PPPEEPQAPQA	11	46968.3	Protein Wiz
TIILTVAVCLL	11	6712.3	Phospholipid-transporting ATPase IC
SSMDSKSSGWGM	12	14301.6	TAR DNA-binding protein 43
GDNITLLQSVSN	12	30777.3	Small nuclear ribonucleoprotein E
PEKPVLQIESAA	12	39309.5	Caveolae-associated protein 3
PPAADSTTSRAF	12	29619.2	Gag-pro-pol polyprotein
GSAVISLEGKPL	12	11848.6	Cofilin-1
PALALVSMVTAR	12	31756.3	Protein tweety homolog
APIRPDIVNFVH	12	35552.7	Ribosomal protein L4
KVLPGVDALSNV	12	18861.4	Phosphoglycerate kinase 1
