# Supplementary material for: Isoginkgetin derivative IP2 enhances the adaptive immune response against tumor antigens
Source: Commun Biol. 2021 Mar 1;4:269. doi: 10.1038/s42003-021-01801-2 (PMC7921396; doi:10.1038/s42003-021-01801-2)
Supplement: Supplementary file 4 — Supplementary Data 3 [file 42003_2021_1801_MOESM4_ESM.xlsx]

## Sheet: Feuil1
Epitope sequence	Length	Affinity (nM)	Protein
AALENTHLL	9	7.2	Cytosolic iron-sulfur assembly component 2B
AAPISPWTM	9	209.3	Zinc finger protein 746
AQPVNVQQL	9	52.2	E1A-binding protein p400
ASVLNVNHI	9	14.4	Ankyrin repeat domain-containing protein 17
ASYEFVQRL	9	7479.4	DHC_N2 domain-containing protein
FQIVNPHLL	9	7.6	Ribonucleoside-diphosphate reductase large subunit
FQWPNSQDI	9	670.6	Glc(2)Man(9)GlcNAc(2)-PP-Dol alpha-1,2-glucosyltransferase
FSNVNLKEV	9	52.9	DNA damage-binding protein 1
IGIENIHYL	9	13.2	Malignant T-cell-amplified sequence 2
ISGVNRYYV	9	13.8	NADH dehydrogenase [ubiquinone] 1 alpha subcomplex subunit 1
KALINADEL	9	5.5	Spectrin alpha chain, non-erythrocytic 1
KTVVNKDVF	9	409.2	60S ribosomal protein L27
NSIRNLDTI	9	3.6	Ataxin-10
NSVINVSNL	9	150.2	S-phase kinase-associated protein 2
RQAENGMYI	9	119	CAD protein
SAVKNLQQL	9	18	GATOR complex protein NPRL3
SGIINFIHF	9	249.4	Kinetochore protein Nuf2
SQIVNPESI	9	5.3	Pentatricopeptide repeat-containing protein 2, mitochondrial
SQLELKSLI	9	2201.3	Mitogen-activated protein kinase 6
TALENLSTL	9	6.6	Fatty acid synthase
VDVTNTTFL	9	284.9	Coatomer subunit epsilon
VGIENIHVM	9	10.6	Myotubularin-related protein 6
VSLLDIDHL	9	521.7	HEAT repeat-containing protein 3
YMGTNIHSL	9	20.7	Inositol polyphosphate 1-phosphatase
GYEPPVQESV	10	44397.8	40S ribosomal protein S3a
LSLENGTHTL	10	60.4	DNA (cytosine-5)-methyltransferase 1
SAIFNFQSLL	10	65.2	Protein kish
SAVENILEHL	10	46.7	28S ribosomal protein S6, mitochondrial
SSLVNKEDVL	10	19.7	Nodal modulator 1
VSLLNPPETL	10	66	Cyclin-A2
YAGSNFPEHI	10	53.8	Actin-related protein 2
YAIENVETNL	10	5.5	Xpo1 domain-containing protein
YALENFVENL	10	12.8	Importin-4
ALDVANKIGII	11	38743.3	60S ribosomal protein L23a
KSISNPPGSNL	11	1771.4	Serine/threonine-protein kinase WNK1
LQVQNPQAQTI	11	1055.2	Transcription factor Sp1
NLQSVDMKIGV	11	46468.9	CD44 antigen
PKFEVIDKPQS	11	48238.9	ATP synthase-coupling factor 6, mitochondrial
SALQNAESDRL	11	57.1	Centromere-associated protein E
SMGKNPTDEYL	11	581.1	Myosin, light chain 12A, regulatory, non-sarcomeric
