# Supplementary material for: Isoginkgetin derivative IP2 enhances the adaptive immune response against tumor antigens
Source: Commun Biol. 2021 Mar 1;4:269. doi: 10.1038/s42003-021-01801-2 (PMC7921396; doi:10.1038/s42003-021-01801-2)
Supplement: Supplementary file 5 — Supplementary Data 4 [file 42003_2021_1801_MOESM5_ESM.xlsx]

## Sheet: Feuil1
Epitope sequence	Length	Affinity (nM)	Protein
RTLYGFGG	8	46634.1	Histone H4
DVQITQSPS	9	47036	Immunoglobulin kappa variable 16-104
GRTLYGFGG	9	49008.6	Histone H4
SAIFNFQSL	9	13.9	Protein kish
VGIENIHVM	9	10.6	Myotubularin-related protein 6
DEEDVKLLG	9	49379.6	Uncharacterized protein
FQIVNPHLL	9	7.6	Ribonucleoside-diphosphate reductase large subunit
APIRPDIVN	9	47882.2	Ribosomal protein L4
ASVLNVNHI	9	14.4	Ankyrin repeat domain-containing protein 17
NSIRNLDTI	9	3.6	Ataxin-10
AALENTHLL	9	7.2	Cytosolic iron-sulfur assembly component 2B
FSNVNLKEV	9	52.9	DNA damage-binding protein 1
PGHLQEGFG	9	47627.5	Plasminogen activator inhibitor 1 RNA-binding protein
AALKLGQEL	9	794.5	Protein flightless-1 homolog
VKVGVNGFG	9	48048.3	Glyceraldehyde-3-phosphate dehydrogenase
ISGVNRYYV	9	13.8	NADH dehydrogenase 1 alpha subcomplex subunit 1
WVLQTDSQQ	9	45194.6	Uncharacterized protein
FSEENHEPL	9	43.5	Vacuolar protein sorting-associated protein 35
KTVVNKDVF	9	409.2	60S ribosomal protein L27
KDIGFIKLD	9	48952.4	40S ribosomal protein S29
ISLRLVTVA	9	4075.5	Killer cell lectin-like receptor subfamily A member 32
TALENLSTL	9	6.6	Fatty acid synthase
KALINADEL	9	5.5	Spectrin alpha chain, non-erythrocytic 1
RSLLLLAPL	9	289.2	Procollagen-lysine,2-oxoglutarate 5-dioxygenase 1
SAVENLNEM	9	5.1	N-alpha-acetyltransferase 15, NatA auxiliary subunit
AAPISPWTM	9	209.3	Zinc finger protein 746
AQPVNVQQL	9	52.2	E1A-binding protein p400
SAIINEDNL	9	9	Protein EFR3 homolog A
SAVKNLQQL	9	18	GATOR complex protein NPRL3
VDVTNTTFL	9	284.9	Coatomer subunit epsilon
VSLLDIDHL	9	521.7	HEAT repeat-containing protein 3
DVQITQSPSY	10	45968.4	Immunoglobulin kappa variable 16-104
LDVANKIGII	10	30643.7	60S ribosomal protein L23a
VAMEDLEDKS	10	36078.9	Uncharacterized protein C11orf98 homolog
GYEPPVQESV	10	44397.8	40S ribosomal protein S3a
SAIFNFQSLL	10	65.2	Protein kish
QVAILLFKSG	10	35188	Dynein light chain 1, cytoplasmic
ATISNDGATI	10	69.4	T-complex protein 1 subunit eta
NLQTVNVDEN	10	32258.7	60S ribosomal protein L31
ATPGRLIDFL	10	4326.3	DEAD (Asp-Glu-Ala-Asp) box polypeptide 5
SAVENILEHL	10	46.7	28S ribosomal protein S6, mitochondrial
VSLLNPPETL	10	66	Cyclin-A2
FALKNPFYSL	10	18.2	Trafficking protein particle complex subunit
SSIVNSIQVL	10	21.8	Ribosome-binding protein 1
MKFNPFVTSD	10	45199	60S ribosomal protein L26
LSLENGTHTL	10	60.4	DNA (cytosine-5)-methyltransferase 1
SAPRNFVENF	10	207.3	Elongator complex protein 2
DVQITQSPSYL	11	4691.9	Immunoglobulin kappa variable 16-104
ALDVANKIGII	11	38743.3	60S ribosomal protein L23a
SALQNAESDRL	11	57.1	Centromere-associated protein E
PKFEVIDKPQS	11	48238.9	ATP synthase-coupling factor 6, mitochondrial
KSISNPPGSNL	11	1771.4	Serine/threonine-protein kinase WNK1
PPPEEPQAPQA	11	49119	Protein Wiz
VDDPEAFPALA	11	44152	Plasminogen activator inhibitor 1 RNA-binding protein
SSLSNPIANTM	11	46.4	F-box only protein 33
ALRYPMAVGLN	11	42827.1	60S ribosomal protein L36
FHWEQDQIAHM	11	29151.2	Uncharacterized protein
SAVSNNYIQTL	11	48.3	Catenin delta-1
SPLDSTARDEL	11	37637.6	Procollagen galactosyltransferase 1
DALDVANKIGII	12	36997.2	60S ribosomal protein L23a
APIRPDIVNFVH	12	43766.3	Ribosomal protein L4
GDNITLLQSVSN	12	41991	Small nuclear ribonucleoprotein E
PALALVSMVTAR	12	22488.2	Protein tweety homolog
SSMDSKSSGWGM	12	25387.6	TAR DNA-binding protein 43
PPAADSTTSRAF	12	45894.3	Gag-pro-pol polyprotein
